# Supplementary material for: Exploring the predictive “psycho-biomarkers” for checkpoint immunotherapy in cancer
Source: Front Immunol. 2025 Jul 21;16:1590670. doi: 10.3389/fimmu.2025.1590670 (PMC12318748; doi:10.3389/fimmu.2025.1590670)
Supplement: Supplementary file 1 [file DataSheet1.zip › Supplementary file 2.XLSX]

## Sheet: Depression_Gene
BDNF-AS
HTR2A
BDNF
FKBP5
TNF
IL6
COMT
NOTCH3
IFNG
LINC02605
IL2
IL10
NR3C1
APOE
PRL
IL1B
CRP
CRH
CD274
TPH1
IFNA1
POMC
PDCD1
SLC6A2
CERNA3
GRIA1
CTLA4
H19
MAPT
IDO1
IL4
LEP
NTRK2
OXT
INS
TP53
AKT1
ESR1
GAD1
BRAF
PTEN
GRM5
APP
OPRM1
XBP1
LINC01672
CXCL8
NOS1
TGFB1
MEG3
PIK3R1
ABCB1
GSK3B
SMAD5-AS1
PIK3CA
TMX2-CTNND1
RELN
SNCA
MALAT1
GRIN2A
GAD2
ALB
ADIPOQ
GRIN1
PRNP
TRD-GTC9-1
MTOR
KRAS
WFS1
MIR21
IL2RA
PTPN11
FGFR1
BRCA2
PVALB
SOD1
GAS5
GBA1
IL18
PRKN
GRM1
DPP4
MIR221
IL17A
CYP3A4
TUG1
TPO
MAP2K1
NR4A2
STAT3
ICAM1
VEGFA
IL1A
SCARNA5
LINC-ROR
IL5
NGF
CD80
IL2RB
IGF1
MIR146B
TSPO
CREBBP
PVT1
IFNA2
XIST
GRIA3
TLR4
EGFR
P2RX7
TRA-TGC7-1
TCF4
ATXN3
BCL2
CCL2
SHANK3
AR
TRP-AGG2-6
CSF2
EP300
HP
IGHE
GNAS
PSEN1
CD28
MIRLET7D
S100B
CTNNB1
ATP2A2
TYR
KMT2D
DNMT1
IL15
MIR155
HLA-DRB1
TBP
ATXN2
SLC18A2
ERBB2
MIR451A
NOS2
HOTAIR
FGFR3
EPCAM
KDM6A
CD40LG
IL1RN
PSAP
MIR125A
WT1
TARDBP
KMT2A
MIR7-3HG
CD8A
CD86
IL7
ADAM10
IL13
LINC00473
PREP
HLA-DQB1
MAPK1
CCL5
SOD2-OT1
MIR9-1
PTGS2
HSPA4
MIAT
GFAP
ERBB4
HLA-A
PTCH1
NRG1
IL6R
GH1
KCNQ1OT1
MAP2K2
IL1R1
MIR320A
TAC1
FOLH1
APOB
MIR494
VCAM1
COL1A1
PGR-AS1
NFKB1
CSF3
COL2A1
MIR29C
SST
MIR133B
TSC2
MIRLET7C
TFRC
FOS
EGF
ACHE
HLA-B
NPAS2
FCGR2A
CCR5
NEAT1
MIR125B1
TNFAIP3
MIR15B
TTR
CSF1R
SPP1
FHIT
BCL2A1
CD96
MIR223
TREM2
FGFR2
TNFRSF1A
MIR335
MIRLET7B
IL1RAPL2
SDHB
CNTNAP2
JUN
PTPN22
FAS
CD4
MMP9
RET
TG
MIR29A
PIK3CD
LTA
SNHG1
FOXP3
IL3
FGF2
MIR409
MET
TLR7
ATRX
NF1
F3
MIR146A
CAT
FCGR3A
CD79A
CD19
CD40
MIR140
STAT1
MIR381
PDGFB
PDE4A
NGFR
GNRH1
LBR
VDR
MOG
MIR34C
MIR22
MIR144
FUS
LGI1
ALDH2
BRCA1
CXCR4
VCP
DANCR
RORA
CD36
LEPQTL1
F2
SELP
SETD2
PER2
FLNB
PBRM1
POLE
IFNB1
RFC1
MIR23A
AUTS2
MIR598
MIR425
MIR106A
HLA-G
PNOC
CHI3L1
CCAT1
SNORD118
PPARG
CXCR3
PF4
RNASE3
ITGB2
NCAM1
SHH
SLC2A1
MIF
ITGAM
MIR17
TGIF1
NPPB
RRM2B
PARP1
TRA
CASP3
CLCF1
C4A
MIR148B
EDNRA
CSF1
KDM6B
ESR2
HMOX1
ITGAL
NOS3
TNFRSF1B
SLC25A4
SQSTM1
MIR128-1
CASC2
TRB
MIR142
CTSD
USH2A
IL21
EZH2
THORLNC
CDKN2A
ARID1B
PIK3CB
MANCR
CCL4
MIR30A
RMRP
GLI2
NFE2L2
PLP1
SERPINE1
RNU1-1
CCR4
TLR2
BAX
USP8
BMP6
TNFRSF11B
CYP19A1
FCGR2B
KLRK1
LDLR
NPAS3
PDGFRB
SYNE1
MIR26B
CD69
ADA
STAT4
SELL
SMC3
ADRB2
ZAP70
MIR30E
ADORA1
IGF1R
MIR106B
MIR193A
PRKAR1A
CXCL12
ACTA1
MUC1
NPC1
GZMB
GLA
LCK
GRN
IL18R1
FASLG
MIR34A
HLA-C
SOD2
MLANA
TBX1
FCGR3B
GPT
FASN
PARK7
ARID1A
TPBG
HAVCR2
TERT
EMSLR
PRODH
KAT6A
GJA1
TREX1
SNORD15A
MIR330
MYC
CALB2
CSMD1
CYTOR
FTO
CD47
TBK1
MIR181D
MIR30B
NLRP3
TF
GABRG2
GPC3
AVP
TNFSF10
MIR200C
TSC22D3
MAPT-AS1
CD38
MPO
MIR211
IL6ST
TNFSF4
MAG
CXCL10
APC
GRIP1
SMARCB1
MIR148A
ADORA2A
ENG
EDN1
B2M
PWAR1
DGCR5
MAGEA1
KIT
GGT1
AGT
IGFBP3
PPBP
MAP1B
REN
ERCC2
CD59
CHRNA3
CCL11
LAG3
MIR27A
OGG1
DSE
ACP3
PIEZO2
CXCL9
MIR210
KCNK2
IL12A
MIR195
CST3
CCND2
ABL1
FOXP2
HDAC6
EPO
FCGR1A
ALOX5
NFATC2
IL4R
HMGCR
CALCA
ASXL1
VWF
MICA
TLR3
ATM
NRAS
IL12B
HSPA1A
TLR9
PTK2
GNAS-AS1
SYP
COL1A2
STING1
SNHG14
BCL2L1
SFTA3
NT5E
ADAR
MLH1
PAH
MIR98
PINK1
MIR141
HRAS
CCL17
IRAK1
HRH1
MSH6
MIR93
CCL3
KITLG
MIR151A
CR2
HMGB1
MMP2
MIR432
HNRNPA1
PMS2
CASP9
NTRK3
CD3E
ADA2
SOCS1
TMPO
MBP
CDKN1A
FH
CYCS
ANG
PCAT1
CDKN1B
IGF2
GLT8D1
RNU4ATAC
PRKCD
SMARCA4
MIR130A
KLK3
MIR139
CEACAM3
HOTTIP
MAPK8
COX5A
IL16
SERPINA3
TFAP2A
VEGFC
FLT3
LINC00963
KARS1
PPP1R9B
HSPD1
SSX2
CD70
MAPK14
CBL
CALR
PPIG
CD14
PHGDH
IL1R2
MIR214
ETS1
MIR183
KNG1
PBX1
PSORS1C3
KDM1A
ENO2
GNB1
ANXA5
C4B
CDK5
DLL1
BMP4
PRTN3
VIM
KDM5B
IL9
ZIC2
BHLHE41
MIR199B
PLA2G4A
FKBP4
MEG8
MIR30D
FCER2
GAPDH
ADRB1
JAK2
MAPK3
ALG3
CDH1
SERPINA1
CASP8
MIR15A
PTK2B
P2RY1
VTCN1
PIK3R2
TIMELESS
PSMB8
SLC17A5
PAX3
AFP
TERC
POLD1
CRKL
SELE
KEAP1
MMP1
ARRB2
LGALS3
TAP1
MIR18A
PPP2R2B
HSP90AA1
BCYRN1
HCCAT5
PTPN6
ATXN7
HOTAIRM1
MIR222
BIRC5
NALT1
SART3
RTL1
ROCR
BACE1
MSH2
PCA3
MIR216A
IDO2
PGR
KMT2C
MIR9-2HG
RPS27A
CEACAM5
AMACR
THBS1
SLX1A-SULT1A3
G6PD
CD58
RAF1
TNFSF13B
TGFBR2
CRIPTO
IL33
PLCB3
MIR584
BMP7
GLUL
GC
DDC
CLU
HIF1A
TGFB2
TRIM32
ENO1
IGFBP2
CTSA
AXIN2
AARS2
LCN2
EIF2B5
MIR137
AHR
STK11
APOA1
MIR29B1
SP1
SRC
TRAF6
GABRA3
UCHL1
CNP
CCR7
LTF
HNF1A
PIK3CG
CCL22
BCHE
MIR379
DEFB1
CD247
NPPA
TYMP
CHEK2
GUSB
CD83
TUBB
BCL11B
HSPA5
NODAL
CD27
ANXA2
PLAT
LAMP1
ASPH
S100A9
CCND1
NUCB2
MATR3
MICB
PPP2CA
BBS2
TLX1NB
CDKN3
IRF5
JAG1
MIR219A2
PLA2G2A
F5
MIR145
MT-CO1
DPP6
CA9
TAF15
HSD17B4
NAGLU
SART1
IFNAR1
CX3CL1
MIR369
TRPV4
NOTCH1
MIR501
CR1
DNASE1
NR1H2
VTRNA1-1
CD55
HUWE1
ORM1
FMR1-AS1
NSUN2
EIF2AK3
BRAT1
PFN1
SLC11A1
DELEC1
PTPRD
NOTCH4
NTRK1
PLCB4
MIR193B
CGAS
HDAC9
MTHFD1
CD22
KDR
MIR215
MIR155HG
TP63
HRH2
ANO7
HGF
SNORD44
CUL3
HLA-DPB1
USP48
MIR511
ZFAS1
CDH2
ACE2
TNFRSF10B
UBE3A
TAP2
MIR1908
PTPRG
HBB
CEP290
CYP21A2
B3GLCT
ATP1A1
TKT
MIR363
DKK1
TTF2
AIFM1
MIR24-2
MUTYH
PALB2
RETN
CXCL13
RNF43
CD276
MDM2
ACTB
CDH13
FAT4
TXN
HLA-DRA
BAP1
MIR20A
MIR532
ITGB1
ARHGAP45
LMNA
SCGB1A1
PPARA
CASP1
VSIR
EPRS1
MS4A1
RNASEH2C
GALT
TNFRSF4
ACP1
UCA1
NPTN-IT1
BATF
CIITA
CCL20
CD1D
CHKB-CPT1B
MYD88
ITIH4
SOX11
TWIST1
LOX
FYN
ITGAX
CYP17A1
TSC1
SERPINC1
LTA4H
ADAM17
VCAN
CD46
SNORD24
LINC00578
APOH
LRP2
PSMB9
PTHLH
EPX
WNT5A
GATA3
SMAD3
AQP4
MUSK
CDK5R1
MIR103A2
MIR342
IGHG1
FABP7
MIR124-1
ABCC1
IL24
BHLHE40
TNFRSF8
RIGI
PIP4K2A
SH2D1A
STAT6
SCN9A
CCR3
NPSR1
TIGIT
MIR130B
IL12RB1
LINC00336
MIRLET7I
PLCB1
THUMPD1
GPM6A
TGFA
SCN4A
IL23A
IRF1
APLNR
CD163
ERBB3
MIR122
PECAM1
LINC-PINT
MIR361
RNU6-1
MYCN
NFIL3
SNHG7
EIF4G1
TRC-GCA24-1
CLDND1
PTENP1
TRIM52-AS1
L1CAM
RPL10
SNHG16
PSAT1
CD3D
CD3G
F7
CCL15-CCL14
DMRT1
ANXA1
RPS24
CXCL2
GIGYF2
IL15RA
RXRA
MMP7
MT-RNR1
VHL
DHCR7
MIR194-2
CCDC68
MFN2
EMP1
JAK3
RAPSN
PDCD5
ALKBH5
PODXL
KL
IL11
ST14
KLRC1
PLG
PAX5
MIR652
ALG8
SIRT2
TLR8
FLG
INSR
CACNA2D1
MBL2
MIR20B
PURA
HSPB1
ITGB1-DT
CALML4
SMAD2
GNA11
MIR126
HOXA11-AS
SLC12A3
LIF
MC1R
MYO18A
NOL4
MUC4
PROK2
MAPK10
C5
APOA4
TFEB
APEX1
TYROBP
ANPEP
ROR2
FLT4
YAP1
BST1
CYP1B1
XIAP
GPNMB
ITGB4
LMNB1
SEPTIN9
MIR452
MIR362
HULC
COL5A1
EIF4E
IPO8
CBFB
PKM
RYR2
TTN
CANX
WNK3
RECQL4
ICOS
PRKCB
NFKBIA
MIR200A
PTPRC
MIR150
ZFHX3
MIR373
MIR338
RB1
CLEC12A
MAF
LGALS1
CD34
HSPA8
KDM5C
CCKBR
RHOA
TMEM161B-DT
PLCG1
BIN1
FDFT1
CDH3
NFAT5
CDKN2B
CD209
FN1
PEBP1
CSN1S1
FLOT1
IRF8
TBX21
HDC
MIR199A1
ENPP1
KCNA1
METTL3
SCARB2
FBXO7
FXR1
COL3A1
CYLD
AKT3
MOK
RAD50
ACVR2A
ERCC1
NSD2
PROM1
MIR9-2
ITGA4
PWAR4
MIR197
HNF1A-AS1
S100A8
GNLY
IFN1@
CCL19
GLS
CCL26
RPL36A-HNRNPH2
PSMB4
MIR107
RPS23
HLA-E
PSMA7
AIF1
CEACAM6
CCL24
DPYD
F2R
TIMP2
TEK
BLZF1
DPM1
RIPK4
HNRNPA3
GSN
PLAUR
AIM2
TAF6
CAV1
THBD
TCF7L2
CFH
C3
TBX2
CD68
MMP11
IFIH1
CNTN1
IL12RB2
TNFRSF17
GPR55
F8
MIR4498
TET3
MIR455
MIR92A2
TIMP1
PDGFA
PCNA
NEU1
CCL18
NORAD
AHI1-DT
SMAD4
MIR182
NBAT1
CETP
ACTG1
ITGAE
RMST
TTN-AS1
PSEN2
SOX10
HSPA9
CXCR2
RPL5
ABCF1
SOCS3
IL2RG
SDHA
YWHAE
LINC01089
CRYAB
SDCCAG8
FGF9
DLEU1
LGALS3BP
SOX2
FAS-AS1
KALRN
RBBP6
CCR2
PITX2
SPTAN1
TDO2
SPTBN1
RNY4
CD63
ANGPT2
LOC100507346
CARMN
MIR135B
HNRNPA2B1
FAP
ELANE
ACACA
CCL21
BMPR1A
TSLP
SELENBP1
CRMA
AURKA
XRCC1
ARID2
IFNGR1
PIK3R3
NFATC4
HNRNPK
MAP3K7
CHUK
MIR191
ABCC3
RPS20
MLXIPL
CCR1
CCL7
P2RY11
GSTP1
IL7R
TFE3
CD2
CD24
PRKDC
MIR431
MIR539
MIR765
MIR4485
MAPK11
TRIM14
RPS7
GP1BA
NELFA
TUBA1B
ARFGEF1-DT
LINC01587
CGA
SBF2-AS1
CXCL5
TNFSF11
SLAMF6
MIR498
CISH
PARP9
RPS19
TGM2
OLFM4
HMGA1
HNRNPDL
TRD
SOD3
SETDB1
MIR192
HSP90B1
ABCB11
SSX1
CX3CR1
YKT6
TNC
CYBB
GDF15
EIF2S1
CD44
CCNB1
CXCL11
OIP5-AS1
KLRD1
MUC16
KCNN4
KCTD12
YY1
MIR339
PDIA3
NQO1
MUC3A
ZFPM2-AS1
NRP1
NKX2-1
SPOP
HNRNPC
COMP
MIR190B
PRPF31
CDX2
MIR10B
IL10RA
CEP85L
RICTOR
ASAH1
GALNS
BCAR4
TRPM8
PIBF1
GAST
ANTXR1
CARS1
GTF2I
ALOX12
MGC16025
SCG2
MMP12
PABPN1
MAP1LC3B
LRP1
SNHG12
BRD4
TOP1
IL1RAP
MIR1227
PLOD1
PTGER4
MME
PSG2
B3GAT1
MIR708
DLL3
PTX3
MGAT3
ICAM2
MIR100HG
RPL11
MIR301A
MAGEC2
KIR3DL1
IL22
MIR517B
TAPBP
CXCR5
PAK1
MIR19B1
MCL1
EDNRB
TAGAP
LINC00996
CPT1A
PYCR1
AIRE
LOXL3
SPAG17
CUL4B
PABPC1
HELLS
MKI67
TNFSF13
LEF1
GGH
CSPG4
ZDHHC9
CCR9
MIRLET7A1
IL5RA
FBXW7
BAG6
PLOD3
RPS27
ERN1
LINC00511
NBN
TRAF3
SLC29A3
NES
SNHG6
RGS2
ENTPD1
HDAC2
FLT1
EXT1
KRT18
TREM1
PAK2
MIR1306
TRN-GTT2-1
PCSK9
ZEB1
IGF2R
MIRLET7E
STAU2
CAMKK2
APLN
ABCA3
CAST
SLAMF1
NOTCH2
HPSE
NR1H3
GBE1
KLRG1
CD1C
MIR370
MIR543
STAT5B
JUP
MPZL1
GLI1
CFLAR
IHH
FLCN
RBX1
MIR326
NCR3
LRPPRC
IL34
IL27
SYK
MIR18B
OTUD1
WDR4
CASC9
UBE3C
IGHM
TCF3
MIR137HG
KANSL1
MIR499A
DHCR24
EFEMP2
MIR10A
PRRC2A
SIM2
ALK
LRP1B
RECK
POR
KLK8
VIPR1
CREM
TNFRSF13B
MAGED4
MIR25
MIR1224
H1-5
ALPP
MIR34B
RUVBL2
VCL
HNRNPH1
MPIG6B
PSMA4
SLC9A1
EEF1A2
GATA2
TNFRSF13C
MIR574
UNC13D
RGS1
SNRNP200
PI4KA
DHFR
LINC01234
COL10A1
MIR149
C5orf15
CD1A
IL3RA
MUC2
DUOX2
F10
IER3
TBL2
IRF3
MDH1
HDAC5
BTN3A1
CTSG
TOX2
FGD5-AS1
MIR224
RIPK1
BTN3A2
CCL13
IGFBP6
PTPN2
XRCC4
HSF1
LAT
PRDM1
KLRC2
NPY1R
CDH12
DIABLO
KIF21B
DDX3X
SNX9
MIR133A1
MT-TP
BUB1
MIR502
PDGFRA
CD5
TFAM
EIF2S3
CFI
TUBB3
TNFRSF18
RPL34
FANCC
WNT1
IGF2-AS
PMP22
SLC5A5
LONP1
IGLON5
MUC5AC
PFDN1
PTMA
SPPL3
FAR1
ROBO1
UBQLN4
FADD
KIR2DS4
FSHR
MIR200B
TET1
BIRC2
SNRNP70
CDC42
LY75
RAC1
RAPGEF5
ABCB4
MIR33A
RPS17
NPPC
LOXL4
HLA-S
HDAC1
MSR1
MYB
MYCNOS
SERPINF2
ELAVL4
SHMT2
CD9
LAMP2
MIR17HG
ALDOA
CKMT2
PARD3
LGSN
OBI1-AS1
EPAS1
SLC7A11
FAF1
MROCKI
TYMS
RNY5
MIR33B
TK1
LINC01224
CLIP1
RPE65
CDH15
BTK
RORC
STS
MVK
ABCC2
KRT7
UGCG
CTSS
PSMD1
RNY3
TRIM21
ERAP1
PAX2
MIR429
KLRB1
IDH1
JAK1
CSK
KLC1
SUPT16H
SRSF7
DDR1
CCR8
KIF11
PIAS1
STAT5A
LILRB2
XPC
LTBR
MIR3619
ATP7A
HSP90AB1
CASP6
RPS26
KCNA3
TSHR
CKMT1B
CSF2RB
THPO
POU5F1
HBEGF
MMP19
SAG
CNTNAP1
MPP1
NR4A1
LALBA
SLC26A4
USP7
ID3
P2RY12
IL18BP
PSMC4
DDX50
SIGLEC1
GPX8
SNRPD1
CCL1
CNOT4
BST2
MIR486-1
CADM1
MLST8
APOC1
IRS2
CD84
CD1B
NUDT1
MIR204
CGB5
RPL35A
PRDX1
IRAK4
GPC5
HLA-DMA
MIR196A1
ADAMTS13
CDC20
IMPDH1
MIR99A
MX1
MIR101-1
KCNA2
LINC00665
AOC3
NOX1
DDB1
PTTG1
PTGER2
PPM1B
NLRP1
ZMIZ1
KRT19
MPZ
ALCAM
SMN1
PTPN3
DKK3
MIR1307
PCAT2
PAX8
NOX4
PMS1
NOD2
ALDH6A1
SPRY2
BICDL3P
HLA-DRB5
MIRLET7BHG
IRF4
MMP3
ZNF292
ACKR1
IFNAR2
ITGA2
CD99
SCYL2
DTX3L
CYSLTR1
FGR
MIR9-3
NDN
PRF1
GATAD2B
FGF5
ZNF395
SMPD3
MIR302D
KLF4
MASP1
UBB
TRAP1
GABRG3
CLASP2
BMPR2
SLC7A5
SP140
PRKAA1
MIR128-2
ERAP2
ST8SIA1
SPESP1
ACOD1
XRCC6
FAT1
RPL15
RPL18
RPL26
RPL35
RPS15A
SLC25A22
RPL31
RPL8
RPL9
RPS28
SYNM
SH2B3
TIMP3
FANCA
DISC1FP1
DCLK1
MIR301B
BLM
AMHR2
CD6
PTPN1
NNT-AS1
TLR5
CXCL1
RHBDF1
PDLIM1
EIF4A1
GLUD1
IFNA5
IFNA17
OAS3
CSNK1D
MIR19A
CD160
TRV-AAC1-4
BACH1
SMURF2
MGMT
TGM1
SEMA4A
PLCG2
OLR1
PXDN
HAVCR1
PSMD4
LINC01094
HSPE1
TRAF2
SNHG8
S100A4
RALA
MIR96
SDHC
ASAH2
EFTUD2
EGR2
BCL6
MIR28
LINC01152
MIR26A1
APOBEC3B
MAGEA11
MIR625
SFTPA1
AICDA
TCL1A
ACKR2
ANKFY1
FBXO11
ODC1
HSPH1
PLAU
DSP
VDAC1
GPX4
MIR448
PLXND1
RUNX3
THSD7A
MT-TN
CDK2
SDC1
BTNL2
BCL9
H1-4
RARB
GLP1R
RIPK3
LINC00504
LINC01554
FANCI
GJB1
NAP1L1
CUL1
TUBB2A
EMD
FHL2
CTCFL
REL
H1-2
DLGAP5
PEX19
TPI1
SQLE
SPN
CDCP1
LOC286437
FDX1
LYN
RPL17
MBD2
LCN1
AFF2
FOXO1
CSDE1
MYBL2
COL17A1
RAD51
PAEP
DHRS9
SFPQ
TOMM20
MIR641
MIR889
ZNF165
PPIA
RUNX1
MADCAM1
STT3A
CSF3R
COPB1
RAB27A
CTBP1
GAA
GSDME
C6orf136
HLA-DMB
SATB1
EGLN3
P4HA2
CENPF
SLC22A4
VARS2
CDK4
LRRC32
NEDD4
CASP2
VAV1
MIR663A
HAT1
TRK-TTT3-5
FKBP10
IFNA10
PRSS3
CD52
KRT8
TIA1
CETN2
DST
MEX3B
ATP1A1-AS1
XRCC5
MFGE8
PLEK2
LIN28B
FBN2
IQCB1
ALPL
CHKA
C1S
PSMA3
PSMA1
LINC00221
NAMPT
ZNF326
SOX4
CASP7
MDM4
FOXD2-AS1
LINCMD1
G3BP1
MIR376B
FTMT
PEDS1
MIR124-3
MIR496
CAND1.11
MSN
SNORA69
ALDH3A2
IVL
ADGRL4
PALS2
KCTD5
NONO
FCAR
UHRF1
SLC25A1
P4HB
MIR4306
LYST
IL4I1
ABCC4
GALNT18
TMEM105
LINC02881
TMEM72-AS1
LINC02273
GABARAP
FLI1
EFNB2
NR4A3
RAD51D
MIR3187
ARG1
KLLN
TPM3
LLGL1
CXADR
PUF60
TTK
GNPNAT1
MIR31
WDR5
C11orf65
NNT
HK2
CALML5
ACKR3
CTSK
SEMA4D
GPR35
PSMB5
OGDH
TNFRSF10A
AZGP1
IL20RB
IRF7
LOC107303340
S100A1
NF2
MIR125B2
FGF7
SOX2-OT
GNAQ
EZR
GUCY2C
SNAI1
ROM1
HPRT1
IFNA4
CCDC26
LTC4S
MIR302B
DOCK7
AOPEP
MT-RNR2
FOXP1
PIM1
HDAC11
DSG3
CLTC
A2M
APEH
AKR1C3
NCL
KHDRBS1
RBP3
RLBP1
RASA2
PCBP2-OT1
PLA2G1B
TRIM24
IGF2BP3
NGLY1
METTL13
NUDT21
HCK
OXA1L
ABCD1
MS4A2
TINF2
COPG1
RAB11A
IGES
PLOD2
CSE1L
DLAT
DNAJC3
AOX1
LOC107980440
PSMB2
HCG27
CNTN2
USP6
TNFRSF6B
CXCL16
CDK1
LORICRIN
SAA1
RAC3
CYFIP2
RPTOR
GSK3A
CA2
CXCR6
EBAG9
CD244
KRT20
RBPJ
GOLM1
MSH3
EGR1
LGALS4
RELA
SNAP23
NOX3
HADHB
MYBL1
RAD51L3-RFFL
MKNK1
SLCO6A1
LINC01270
FGD1
PSMA6
PSMA5
PSMD3
SFTPD
CTSL
RASSF1
SRSF1
MDH2
IL21R
TET2
TNFRSF12A
CDK6
MIR664A
COMMD1
DEFB4A
OSM
SGCA
MIR924HG
FRS2
VAMP8
TRAF1
SLC25A13
HPSE2
MMP14
RPLP0
ERG
ADAM12
FOLR1
PDGFC
TNR
KPNB1
HERC2
ICA1
CXCR1
SCN1A-AS1
GMDS-DT
RTN1
MEST
H2AC20
ACY1
BLCAP
POMGNT2
UTRN
TRPC4
POSTN
ZMYND8
IL17C
KCNQ4
DHRS7B
ZBTB4
SEC23B
CDSN
VPS26A
ATP5PD
HBA1
YWHAB
GART
PLIN1
USP18
MIR124-1HG
BRIP1
LMAN1
SSBP1
[truncated: 1,539 more rows]

## Sheet: res_UniCox
id	HR	HR.95L	HR.95H	pvalue
CMA1	3.64546	1.17476	11.3124	0.0251732
GAGE1	3.34963	1.47948	7.58378	0.00373832
IL5RA	2.35292	1.06221	5.212	0.034971
FCGR2B	2.15089	1.20013	3.85485	0.0100878
MS4A2	2.13014	1.14208	3.97301	0.0174217
POS_D	1.94697	1.03396	3.66618	0.0390754
LILRA4	1.66296	1.0027	2.75801	0.0487918
POS_C	1.66192	1.03204	2.67623	0.0366461
KIR3DL1	1.59659	1.09429	2.32945	0.015205
IFNA1	1.51766	1.01585	2.26735	0.0416772
SPANXB1	1.5159	1.05785	2.17229	0.0234314
SPP1	0.780189	0.609436	0.998785	0.0488832
FUT7	0.677145	0.463258	0.989783	0.044116
SH2D1A	0.630254	0.403814	0.98367	0.0421077
HLA-DPB1	0.628204	0.404465	0.975711	0.0385067
TGFB2	0.622468	0.392606	0.986909	0.0437997
CXCL9	0.601215	0.370316	0.976086	0.0396035
ICAM1	0.597269	0.35701	0.999216	0.049652
RUNX1	0.58792	0.364334	0.948716	0.0295855
LAG3	0.58762	0.386645	0.893061	0.0127904
C1QB	0.579385	0.345219	0.972388	0.0388331
TNFRSF11A	0.564442	0.341439	0.933095	0.0257493
CXCR4	0.530549	0.288681	0.975063	0.0412217
CLEC5A	0.524985	0.308015	0.894792	0.0178571
TAP1	0.523608	0.290136	0.944954	0.0317196
PDCD1LG2	0.507029	0.287268	0.894909	0.0191296
CYBB	0.505067	0.294064	0.86747	0.0133183
CSF1	0.497297	0.252025	0.981265	0.0439568
HLA-DPA1	0.482692	0.262065	0.889059	0.0194233
SOCS1	0.456756	0.215837	0.966589	0.0404805
CD244	0.446659	0.22398	0.890722	0.0221046
ITGA4	0.353186	0.130983	0.952344	0.0397395
CARD9	0.342688	0.128987	0.910444	0.0317011
ITGAM	0.322974	0.11228	0.929039	0.0360378
IL10	0.29765	0.102047	0.868186	0.0265029
TLR1	0.263462	0.0834591	0.831691	0.022955

## Sheet: res_MultiCox
CD244
CMA1
CSF1
CXCL9
CXCR4
CYBB
FCGR2B
HLA-DPB1
ICAM1
IFNA1
IL10
IL5RA
ITGA4
ITGAM
LAG3
SPP1
TAP1
TGFB2

## Sheet: res_lasso
CD244
CMA1
CSF1
FCGR2B
IFNA1
IL10
SPP1
TAP1
