# Supplementary material for: Exploring the predictive “psycho-biomarkers” for checkpoint immunotherapy in cancer
Source: Front Immunol. 2025 Jul 21;16:1590670. doi: 10.3389/fimmu.2025.1590670 (PMC12318748; doi:10.3389/fimmu.2025.1590670)
Supplement: Supplementary file 1 [file DataSheet1.zip › Supplementary file 3.CSV]

Symbol
IFI27
CXCL6
CXCL13
TGFB2
ENG
CD74
KIR3DL1
IL34
CD47
CD244
BLK
HLA-C
HLA-B
MX1
LAG3
TNFSF11
CLEC5A
PSMB10
HLA-E
TAPBP
PPM1E
FSTL5
KIF1A
IL10
ITGAM
C1QB
COL2A1
LAG2
CARD9
CLEC3A
SPP1
MUC19
UCHL1
DLL3
CSMD3
UNC80
SLITRK2
TAP1
COL26A1
LSP1P3
TGFB4
TLR1
PDCD1LG2
CADM2
TNFRSF11A
RUNX1
GNG4
TMPRSS3
SH2D1A
SOCS1
TMSB15A
MTUS2
FUT7
GRIK4
ATP2B3
PLEKHG4B
MYLK3
MYH6
SLC7A3
HSD17B1
KLRC3
EPHA6
TMEM145
SLC5A11
HLA¨CDPB1
HLA¨CDPA1
SLC10A4
ICAM1
CXCL9
SLC8A2
GRID2
ELAVL2
SCML2
SEPT3
CYBB
MDGA2
CSMD1
CSF1
MUC15
GAGE1
CCL14
SEMG1
AOX1
CXCR4
CT45A1
KIR_Activating_Subgroup_1
MUCL1
S100A1
KRTDAP
PEBP4
FMO3
POS¨CC
POS¨CD
CRLF1
MUC6
TRIM55
SAA1
GSTA2
IFNA1
ITGA4
TCN1
IL5RA
SPANXB1
DSG3
KRT5
KIF12
DPYS
FCGR2B
CALB1
SLC10A6
SERPINB4
DAPL1
SERPINA1
SLC26A9
KRT2
C1orf168
ARG1
BAAT
CMA1
BPIFB1
MS4A2
LILRA4
